# Supplementary material for: Lack of SARS-CoV-2 Viral RNA Detection among a Convenience Sampling of Ohio Wildlife, Companion, and Agricultural Animals, 2020–2021
Source: Animals (Basel). 2023 Aug 8;13(16):2554. doi: 10.3390/ani13162554 (PMC10451347; doi:10.3390/ani13162554)
Supplement: Supplementary file 1 [file animals-13-02554-s001.zip]

Archive with 2 entries (2 files):
- animals-2494598-supplementary.pdf
- animals-2494598-table S1.xlsx
